# Supplementary material for: Factors Associated with Symptom Burden in Adults with Chronic Kidney Disease Undergoing Hemodialysis: A Prospective Study
Source: Int J Environ Res Public Health. 2022 May 3;19(9):5540. doi: 10.3390/ijerph19095540 (PMC9105408; doi:10.3390/ijerph19095540)
Supplement: Supplementary file 1 [file ijerph-19-05540-s001.zip]

Archive with 1 entries (1 files):
- ijerph-1648252-File S1.sav
